# Supplementary material for: Teaching at the intersection of science and society: An activity on healthcare disparities
Source: Biol Methods Protoc. 2024 Jan 5;9(1):bpad041. doi: 10.1093/biomethods/bpad041 (PMC10833140; doi:10.1093/biomethods/bpad041)
Supplement: bpad041_Supplementary_Data [file bpad041_supplementary_data.zip]

Archive with 4 entries (4 files):
- S2_DispHealthcare_Instructor.pdf
- S3_DispHealthcare_StudentHandout.pdf
- S4_DispHealth_slides.pptx
- S1_Supplement_alternate timeline.docx
